# Supplementary material for: Exercise Versus Standard Therapy in Steatotic Liver Disease Spectrum: A Systematic Review, Meta-Analysis, and Meta-Regression
Source: J Clin Med. 2026 Jul 22;15(14):5737. doi: 10.3390/jcm15145737 (PMC13412719; doi:10.3390/jcm15145737)
Supplement: Supplementary file 1 [file jcm-15-05737-s001.zip]

Archive with 1 entries (1 files):
- jcm-4406182-supplementary.pdf
